# Supplementary material for: Application of Multi-Dimensional Intelligent Visual Quantitative Assessment System to Evaluate Hand Function Rehabilitation in Stroke Patients
Source: Brain Sci. 2022 Dec 10;12(12):1698. doi: 10.3390/brainsci12121698 (PMC9775443; doi:10.3390/brainsci12121698)
Supplement: Supplementary file 1 [file brainsci-12-01698-s001.zip]

Archive with 1 entries (1 files):
- brainsci-2050099-supplementary.pdf
